# Supplementary material for: PKM2 aggregation drives metabolism reprograming during aging process
Source: Nat Commun. 2024 Jul 9;15:5761. doi: 10.1038/s41467-024-50242-y (PMC11233639; doi:10.1038/s41467-024-50242-y)
Supplement: Supplementary file 4 — Source Data [file 41467_2024_50242_MOESM4_ESM.xlsx]

## Sheet: Fig. 1f
DMSO	ETO Day 1	ETO Day 2	ETO Day 3
10	20	42.8571	70
11.1111	27.2727	50	66.6667
12.5	18.1818	55.5556	60
13.6364	27.7778	42.8571	62.5

## Sheet: Fig. 2i
Grip strength					Rotarod
Scramble	WT	Del A2			Scramble	WT	Del A2
255.333	272.667	199.857			477.8	545	200.286
255.917	257.273	212.667			356.5	257.571	410.4
260.4	217.818	202.071			103	209.8	74.75
233	246.75	183.867			453	263.5	102.5
246.818	208.583	205.143			230.6	621.667	289.6
269.273	234.917	193.25			471.333	477	122.714
247.727	240.917	194.083			502.5	292.5	218.8
274.417	257.667	204.769			533.5	323.4	61.5714
223.25	269	184

## Sheet: Fig. 2j
Il6					Tnfα					Il1α
Scramble	Pkm2 FL	Pkm2 Del A2			Scramble	Pkm2 FL	Pkm2 Del A2			Scramble	Pkm2 FL	Pkm2 Del A2
20.27	12.8	15.52			51.4	67.35	56.19			3.9	7.36	14.15
14.84	16.52	116.35			40.64	63.26	87.75			8.2	18.96	10.49
20.43	12.31	33.27			48.65	67.1	118.11			5.5	16.71	21.37
17.49	14.7	270.08			53.18	56.76	74.89			8.95	7.08	15.51
25.64	10.83	129.55			40.16	82.21	141.11			12.36	2.93	18.9
										4.8		26.64

## Sheet: Fig. 3b
Vector	sfcherry	sfcherry-PKM2
0.017	0.065	12

## Sheet: Fig. 4b
Time (s)	DMSO				Etoposide induced senescence
191	1154.33	3504.33	2709.33		-304.333	-157.333	-131.333
375	4157	5828	5084		484.333	290.333	344.333
691	7182.33	9800.33	9170.33		923.667	662.667	1018.67
909	11029.3	12500.3	12087.3		1130.67	1098.67	1302.67
1241	14773.7	16289.7	16184.7		1787	1371	1729
1531	18554.3	19723.3	19433.3		2435.67	1961.67	2304.67
1826	21901.3	22710.3	22517.3		2659.67	2443.67	2728.67
2091	24534.7	25391.7	25179.7		3093	2404	2821
2470	28697.3	29348.3	29378.3		3945.67	3117.67	3631.67

## Sheet: Fig. 4d
Time (s)	DMSO				Release Day 0				Release Day 2				Release Day 3
120	7618.67	4835.67	5689.67		4568.67	2395.67	2404.67		4192.33	1278.33	1620.33		4043.67	65.6667	282.667
270	15244.3	12957.3	13726.3		8861.33	6545.33	6774.33		7419	4599	4736		6272.33	1764.33	2634.33
485	25838.7	23616.7	24495.7		15049.7	12272.7	12645.7		11932.3	9159.33	9407.33		9229.67	4839.67	5226.67
590	30212.3	28591.3	29324.3		17317.3	14789.3	15460.3		14000	10927	11381		10313.3	5904.33	6672.33
828	41236.3	39825.3	40700.3		23581.3	21658.3	21992.3		18502	16142	16828		13602.3	9474.33	10148.3
1009	48594.3	47666.3	48409.3		28177.3	26328.3	26524.3		22318	19893	20208		15854.3	11991.3	12458.3
1238	57561	56968	57881		33342	32047	32354		26746.7	24256.7	24889.7		18681	14758	15603
1514	66979	66793	67551		39609	38786	38872		31762.7	29411.7	29906.7		22051	18361	18998

## Sheet: Fig. 4e
DMSO	ETO induced senescence
10.843	0.522676
10.9061	0.364446
11.4886	0.233079

## Sheet: Fig. 4f
Time (s)	Young				Middle				Senescent
42	2873	1661	1559		2769.67	765.667	1065.67		2709	1104	741
103	4531	3187	3119		3894.67	2014.67	2217.67		3367	2064	1904
150	5903	4547	4676		4669.67	2943.67	3078.67		4305	2646	2415
231	7548	6894	6945		5461.67	3715.67	4269.67		5063	3480	3189
335	10727	9471	9565		7156.67	5447.67	5810.67		6006	4352	4256
421	12842	11572	12022		8571.67	6777.67	7181.67		6627	5233	5107
507	15180	14059	14629		9858.67	7996.67	8390.67		7509	6168	6124
565	16627	15773	16109		10473.7	9145.67	9359.67		8182	6578	6629
703	20287	18946	19792		12590.7	10750.7	11253.7		9102	7429	7476
802	22973	21676	22603		14011.7	12260.7	12901.7		10075	8204	8748
947	26902	25829	26652		15832.7	14344.7	14957.7		11132	9622	9709
1185	33246	32336	33265		19396.7	17840.7	18238.7		13228	11770	11747
1445	40017	39271	40294		22989.7	21605.7	22127.7		15211	13538	13827

## Sheet: Fig. 4h
Young	Middle	Senescent
20.4809	11.8272	5.10853
20.1186	11.3607	4.88749
20.7677	11.1952	5.42274

## Sheet: Fig. 4i
DMSO	ETO induced senescence
1.91319	1.01326
1.93498	1.05466
1.87179	1.08081

[truncated: 92 more sheets: Fig. 4j, Fig. 4k, Fig. 4l, Fig. 4m, Fig. 5d, Fig. 5e, Fig. 5f, Fig. 5g, Fig. 5i, Fig. 5j, Fig. 5l, Fig. 5n, Fig. 5o, Fig. 5p, Fig. 5q, Fig. 5r, Fig. 6a, Fig. 6b, Fig. 6c, Fig. 6d …]
